# Supplementary material for: Antimicrobial, Antioxidant, and α-Glucosidase-Inhibitory Activities of Prenylated p-Hydroxybenzoic Acid Derivatives from Oberonia ensiformis
Source: Molecules. 2025 May 12;30(10):2132. doi: 10.3390/molecules30102132 (PMC12114510; doi:10.3390/molecules30102132)
Supplement: Supplementary file 1 [file molecules-30-02132-s001.zip]

Archive with 1 entries (1 files):
- molecules-3590090-supplementary.pdf
